# Supplementary material for: Evidence of a Natural Hybrid Oomycete Isolated from Ornamental Nursery Stock
Source: J Fungi (Basel). 2023 May 29;9(6):627. doi: 10.3390/jof9060627 (PMC10302327; doi:10.3390/jof9060627)
Supplement: Supplementary file 1 [file jof-09-00627-s001.zip]

Archive with 1 entries (1 files):
- jof-2398690-supplementary.pdf
